# Supplementary material for: 4D flow cardiac magnetic resonance imaging reveals ventricular dyssynchrony and intracardiac flow alterations in an infant with Wolff–Parkinson–White syndrome
Source: Eur Heart J Case Rep. 2026 Jun 17;10(6):ytag469. doi: 10.1093/ehjcr/ytag469 (PMC13309988; doi:10.1093/ehjcr/ytag469)
Supplement: ytag469_Supplementary_Data [file ytag469_supplementary_data.zip]

Archive with 3 entries (3 files):
- VIdeoS1.mp4
- VideoS2.mp4
- VideoS3.mp4
